# Supplementary material for: Synergic mitigation of saline-alkaline stress in wheat plant by silicon and Enterobacter sp. FN0603
Source: Front Microbiol. 2023 Jan 16;13:1100232. doi: 10.3389/fmicb.2022.1100232 (PMC9885204; doi:10.3389/fmicb.2022.1100232)
Supplement: Supplementary file 2 [file Data_Sheet_1.xlsx]

## Sheet: properties
We only display the factors which have significant correlation（|r| > 0.6, p < 0.05) with the factors before dimensionality reduction.
	PCo1		PCo2				PCo1		PCo2				PCo1		PCo2
wheat_growth	r	p	r	p		wheat_physiology	r	p	r	p		soil_properties	r	p	r	p
shoot_length	0.965035	3.88099e-07				chlorophyll_ab_content	0.923077	1.8622e-05				organic_matter	0.944056	3.92726e-06
root_length	0.958042	9.54358e-07				carotenoid_content	-0.886166	0.000123989				available_nitrogen	0.923077	1.8622e-05
shoot_weight	0.965035	3.88099e-07				root_activity	0.888112	0.000114134				available_phosphate	0.832168	0.000785442
root_weight	0.937063	6.99316e-06				SOD_activity	0.895105	8.36659e-05				conductivity	-0.972028	1.28681e-07
germination_percentage	0.952562	1.74683e-06				CAT_activity	0.937063	6.99316e-06				pH	-0.9317	1.04294e-05
						POD_activity	0.93007	1.17022e-05				catalase_activity	0.958042	9.54358e-07
						proline_content	1	0				alcalase_protease_activity	0.965035	3.88099e-07
						MDA_content	-0.909091	4.19104e-05				alkaline_phosphatase_activity	0.972028	1.28681e-07
						soluble_proteins_content	0.970229	1.752e-07				urease_activity	0.979021	3.0898e-08
												dehydrogenase_activity	0.902098	5.99786e-05
												sucrase_activity	0.93007	1.17022e-05

## Sheet: microorganisms
We only display the ASVs which have significant correlation（|r| > 0.6, p < 0.05) with the ASVs before dimensionality reduction.
	PCo1			PCo2				PCo1			PCo2				PCo1			PCo2				PCo1			PCo2
endo_bac	r	p	endo_bac	r	p		endo_fun	r	p	endo_fun	r	p		rhizo_bac	r	p	rhizo_bac	r	p		rhizo_fun	r	p	rhizo_fun	r	p
ASV1	0.811189	0.00136332	ASV11	-0.83205	0.000788031		ASV13	-0.694214	0.0122517	ASV1	-0.769231	0.00344645		ASV3	-0.640982	0.0247	ASV2	-0.654946	0.0208059		ASV1	-0.881119	0.000152674	ASV14	0.706294	0.0102452
ASV2	-0.839161	0.000642826	ASV15	0.63066	0.0278998		ASV100	0.775872	0.00301455	ASV7	-0.71898	0.00841254		ASV9	0.906561	4.78667e-05	ASV11	0.717057	0.0086732		ASV7	0.612961	0.0340673	ASV24	0.706294	0.0102452
ASV13	-0.652269	0.0215151	ASV35	0.752674	0.00472788		ASV108	0.650444	0.0220086	ASV151	0.609096	0.0355341		ASV25	0.888112	0.000114134	ASV19	0.605649	0.0368796		ASV13	-0.7986	0.00184042	ASV25	0.605955	0.0367585
ASV18	-0.664872	0.0183246	ASV44	-0.675998	0.0158089		ASV111	0.951049	2.03842e-06	ASV194	-0.762238	0.00395045		ASV34	0.639693	0.0250844	ASV28	0.602128	0.0382914		ASV76	-0.609096	0.0355341	ASV32	0.617548	0.0323835
ASV35	-0.752674	0.00472788	ASV74	0.69227	0.0125999		ASV122	-0.628229	0.028695	ASV195	-0.650444	0.0220086		ASV41	0.663532	0.018646	ASV29	-0.708776	0.00986519		ASV112	0.685315	0.013906	ASV35	0.622378	0.0306759
ASV52	0.729653	0.0070708	ASV75	-0.653722	0.021128		ASV138	0.639693	0.0250844	ASV319	0.62384	0.030172		ASV53	0.618597	0.0320067	ASV48	0.608896	0.0356109		ASV161	0.641835	0.0244481	ASV36	0.652636	0.0214168
ASV57	-0.639693	0.0250844	ASV85	0.644871	0.0235663		ASV143	-0.615748	0.0330368	ASV334	-0.717863	0.00856333		ASV56	0.773895	0.00313853	ASV59	0.702997	0.0107664		ASV219	-0.622378	0.0306759	ASV39	0.740355	0.00589329
ASV67	0.754391	0.00458047	ASV96	0.644871	0.0235663		ASV205	-0.640982	0.0247					ASV85	0.94321	4.22727e-06	ASV69	0.916084	2.8428e-05		ASV231	0.678426	0.0152956	ASV45	0.6386	0.0254134
ASV81	-0.750327	0.00493514	ASV106	-0.60234	0.0382051		ASV289	-0.734266	0.00654349					ASV110	0.7986	0.00184042	ASV71	0.647837	0.0227275		ASV246	-0.613107	0.0340127	ASV47	0.611608	0.0345757
ASV85	-0.757204	0.00434648	ASV107	-0.644484	0.0236773		ASV312	0.605078	0.0371059					ASV120	0.621943	0.0308268	ASV98	0.611091	0.0347715		ASV269	-0.630137	0.0280697	ASV48	0.68433	0.0140987
ASV86	-0.699482	0.0113437	ASV111	-0.757905	0.00428957		ASV345	0.761369	0.00401672					ASV127	0.778952	0.00282881	ASV99	0.632038	0.0274563		ASV326	-0.691385	0.0127608	ASV55	0.647987	0.0226858
ASV96	-0.732241	0.00677118	ASV120	0.70182	0.0109574									ASV146	0.731117	0.00690006	ASV106	-0.751009	0.00487425		ASV365	0.73988	0.00594224	ASV58	0.739055	0.00602782
ASV98	-0.639693	0.0250844	ASV133	-0.704865	0.0104688									ASV153	-0.734632	0.00650289	ASV121	0.603198	0.0378582		ASV403	-0.63066	0.0278998	ASV68	0.769231	0.00344645
ASV120	-0.647234	0.0228964	ASV147	-0.847637	0.000497797									ASV158	-0.742546	0.00567173	ASV131	0.666671	0.0178992		ASV444	-0.742425	0.00568376	ASV70	0.637112	0.0258669
ASV130	0.759555	0.00415797	ASV155	-0.63066	0.0278998									ASV159	-0.67495	0.0160344	ASV180	0.615385	0.0331699		ASV499	0.747129	0.00522854	ASV82	0.640982	0.0247
ASV131	-0.683813	0.0142006	ASV158	-0.607282	0.0362375									ASV176	0.896674	7.78046e-05	ASV188	0.705267	0.0104054		ASV523	-0.678155	0.0153522	ASV89	0.718328	0.00850036
ASV143	-0.726795	0.00741304	ASV159	0.682315	0.014499									ASV185	-0.674878	0.0160499	ASV193	-0.651425	0.0217423		ASV530	-0.640787	0.0247579	ASV95	0.738147	0.00612315
ASV159	-0.719759	0.00830862	ASV164	-0.650444	0.0220086									ASV204	0.60999	0.0351905	ASV206	-0.614226	0.0335966		ASV552	0.602979	0.0379466	ASV113	0.678322	0.0153173
ASV168	-0.704343	0.0105513	ASV174	-0.650444	0.0220086									ASV205	-0.614902	0.0333472	ASV213	-0.86014	0.000331668		ASV636	-0.734316	0.00653793	ASV122	0.619966	0.0315202
ASV194	0.823119	0.00100495	ASV206	-0.733012	0.00668381									ASV215	0.706512	0.0102113	ASV215	0.608093	0.0359219		ASV641	-0.775061	0.00306496	ASV123	0.776224	0.00299286
ASV195	-0.861648	0.000315007	ASV227	0.652028	0.0215796									ASV236	0.811189	0.00136332	ASV225	0.659653	0.0196004		ASV724	0.694741	0.0121584	ASV125	0.650273	0.0220552
ASV202	0.762752	0.00391157	ASV240	0.677492	0.0154915									ASV237	-0.640757	0.0247667	ASV226	0.658328	0.0199345		ASV734	0.694797	0.0121486	ASV140	0.647789	0.0227409
ASV204	-0.937063	6.99316e-06	ASV253	-0.850121	0.000460535									ASV251	0.817462	0.00116442	ASV235	0.640757	0.0247667		ASV748	-0.6976	0.0116622	ASV144	0.669003	0.0173586
ASV216	-0.639693	0.0250844	ASV261	-0.809134	0.00143382									ASV257	-0.701179	0.0110624	ASV237	-0.612436	0.0342637		ASV776	-0.727602	0.00731516	ASV155	0.622378	0.0306759
ASV222	-0.893809	8.87621e-05	ASV262	-0.672505	0.0165693									ASV266	0.855172	0.000391472	ASV242	0.709584	0.00974388					ASV156	0.727273	0.00735503
ASV227	-0.670765	0.0169581	ASV267	0.617278	0.0324809									ASV288	0.663162	0.0187356	ASV262	0.739616	0.00596952					ASV177	0.774082	0.00312666
ASV237	-0.665674	0.0181341	ASV281	-0.757204	0.00434648									ASV298	0.736847	0.00626167	ASV268	0.683116	0.014339					ASV188	0.797203	0.00190037
ASV243	-0.790161	0.00222554	ASV293	0.652269	0.0215151									ASV308	0.874126	0.000200713	ASV291	0.670154	0.0170962					ASV198	0.622378	0.0306759
ASV258	0.685872	0.0137978	ASV324	-0.725214	0.00760775									ASV313	0.887725	0.000116044	ASV312	-0.626776	0.0291781					ASV200	0.640523	0.0248363
ASV267	-0.746572	0.00528092	ASV359	-0.825175	0.000951363									ASV319	-0.758962	0.00420485	ASV316	0.605955	0.0367585					ASV202	0.673748	0.0162958
ASV293	-0.710806	0.00956243	ASV374	-0.873261	0.000207389									ASV323	-0.7505	0.00491963	ASV322	-0.857657	0.000360593					ASV205	0.763294	0.00387097
ASV335	-0.857176	0.000366413	ASV380	-0.63066	0.0278998									ASV328	0.643005	0.0241055	ASV324	0.621571	0.0309564					ASV208	0.685315	0.013906
ASV345	-0.684381	0.0140886	ASV445	-0.824483	0.000969139									ASV356	-0.624574	0.0299213	ASV330	0.773018	0.00319479					ASV220	0.636364	0.0260969
ASV360	0.858129	0.000354943	ASV447	0.650444	0.0220086									ASV386	-0.640757	0.0247667	ASV340	0.676073	0.0157928					ASV225	0.657353	0.020183
ASV365	-0.884639	0.00013218	ASV467	-0.717377	0.00862948									ASV410	0.833626	0.000753851	ASV352	0.698741	0.0114684					ASV241	0.702198	0.0108957
ASV378	-0.824142	0.000978004	ASV491	-0.861099	0.000320995									ASV414	0.786282	0.00242188	ASV353	0.802837	0.00166751					ASV252	0.696359	0.0118757
ASV384	-0.747958	0.0051513	ASV500	-0.771935	0.00326529									ASV433	-0.639612	0.0251086	ASV380	-0.630341	0.0280033					ASV262	0.654992	0.0207937
ASV391	-0.640861	0.0247359	ASV516	-0.760582	0.00407753									ASV446	-0.768137	0.00352184	ASV387	0.70322	0.0107307					ASV263	0.669078	0.0173414
ASV412	0.790374	0.00221511	ASV520	-0.686524	0.013672									ASV462	-0.823964	0.000982639	ASV412	-0.641779	0.0244645					ASV284	0.671329	0.0168315
ASV423	0.845082	0.000538515	ASV548	0.624363	0.0299932									ASV471	0.807792	0.00148139	ASV413	0.653722	0.021128					ASV291	0.738557	0.00607996
ASV430	0.72632	0.00747114	ASV564	-0.707258	0.0100963									ASV486	0.7328	0.00670777	ASV432	-0.708776	0.00986519					ASV296	0.6823	0.0145022
ASV462	0.78803	0.00233182	ASV577	-0.664355	0.0184481									ASV497	-0.642	0.0243994	ASV436	0.759555	0.00415797					ASV309	0.755722	0.00446854
ASV506	0.650444	0.0220086	ASV605	-0.613603	0.0338279									ASV504	-0.77875	0.00284071	ASV459	0.645375	0.0234222					ASV318	0.853211	0.000417252
ASV519	0.740478	0.00588072	ASV610	-0.748608	0.00509129									ASV507	0.872841	0.000210697	ASV465	0.72926	0.00711719					ASV319	0.794986	0.00199849
ASV525	-0.71948	0.00834584	ASV624	-0.725519	0.00756989									ASV511	-0.641119	0.0246594	ASV493	0.710027	0.00967771					ASV322	0.605356	0.0369955
ASV541	-0.790374	0.00221511	ASV628	0.676073	0.0157928									ASV514	0.639612	0.0251086	ASV546	0.685423	0.013885					ASV330	0.62141	0.0310126
ASV542	0.677197	0.0155538	ASV679	-0.790374	0.00221511									ASV525	-0.745241	0.00540787	ASV550	0.720572	0.00820122					ASV337	0.600905	0.0387904
ASV548	-0.610253	0.0350902	ASV684	-0.764204	0.00380346									ASV549	0.958042	9.54358e-07	ASV551	-0.733338	0.0066471					ASV339	0.926727	1.46949e-05
ASV552	-0.855634	0.000385575	ASV685	-0.748608	0.00509129									ASV554	0.836567	0.00069316	ASV553	-0.648452	0.0225564					ASV340	0.600481	0.0389648
ASV595	-0.944056	3.92726e-06	ASV703	-0.601755	0.0384429									ASV556	0.867759	0.00025403	ASV561	0.63937	0.0251812					ASV341	0.737663	0.00617447
ASV596	-0.787598	0.00235387	ASV709	-0.782166	0.00264443									ASV562	0.776224	0.00299286	ASV574	-0.711285	0.00949192					ASV353	0.604274	0.0374263
ASV606	0.746667	0.00527201	ASV715	-0.767625	0.00355762									ASV563	0.711567	0.00945066	ASV600	-0.686516	0.0136736					ASV358	0.783217	0.00258621
ASV637	-0.812127	0.001332	ASV716	-0.634402	0.0267072									ASV576	0.623057	0.0304411	ASV625	0.602898	0.0379795					ASV367	0.692308	0.012593
ASV650	0.874126	0.000200713	ASV724	-0.774136	0.00312321									ASV579	0.741662	0.00576034	ASV632	-0.67018	0.0170904					ASV378	0.629011	0.0284377
ASV655	-0.643005	0.0241055	ASV732	-0.887346	0.000117937									ASV607	-0.639693	0.0250844	ASV649	0.742091	0.00571721					ASV386	0.647987	0.0226858
ASV665	-0.665674	0.0181341	ASV748	-0.826588	0.000915842									ASV610	0.646679	0.0230523	ASV656	-0.716077	0.00880837					ASV392	0.630341	0.0280033
ASV672	0.857247	0.00036555	ASV749	-0.779608	0.00279041									ASV614	0.64775	0.0227518	ASV659	0.605649	0.0368796					ASV420	0.647791	0.0227404
ASV678	-0.951049	2.03842e-06	ASV763	0.752674	0.00472788									ASV624	0.746497	0.00528802	ASV676	-0.748252	0.00512408					ASV440	0.608392	0.035806
ASV681	-0.847239	0.000503977	ASV764	-0.607644	0.0360965									ASV628	-0.718589	0.00846513	ASV699	-0.64775	0.0227518					ASV450	0.75354	0.00465308
ASV683	-0.81879	0.00112535	ASV780	-0.768621	0.00348837									ASV630	0.66227	0.0189528	ASV715	-0.600432	0.0389848					ASV454	0.668922	0.0173771
ASV688	-0.603198	0.0378582	ASV783	0.752674	0.00472788									ASV633	-0.612961	0.0340673	ASV733	-0.682017	0.014559					ASV480	0.635661	0.0263144
ASV694	-0.810992	0.00136996	ASV786	0.745744	0.00535958									ASV637	0.861172	0.000320191	ASV776	-0.740809	0.00584693					ASV487	0.721594	0.00806768
ASV695	0.742091	0.00571721	ASV788	-0.68679	0.0136209									ASV644	-0.652636	0.0214168	ASV783	-0.641119	0.0246594					ASV498	0.660884	0.0192937
ASV702	-0.794648	0.00201382	ASV791	-0.644871	0.0235663									ASV657	0.772364	0.00323718	ASV793	0.632544	0.0272946					ASV526	0.608913	0.0356043
ASV708	-0.610253	0.0350902	ASV792	0.650444	0.0220086									ASV658	0.669031	0.0173522	ASV797	-0.612066	0.0344027					ASV539	0.702745	0.0108071
ASV711	0.803514	0.00164108	ASV806	0.761853	0.00397973									ASV675	-0.615123	0.033266	ASV866	-0.722791	0.00791335					ASV543	0.608392	0.035806
ASV718	0.655032	0.0207834	ASV817	0.670628	0.0169891									ASV686	-0.637112	0.0258669	ASV869	-0.686516	0.0136736					ASV582	0.697024	0.011761
ASV723	-0.837129	0.000682001	ASV821	-0.613325	0.0339313									ASV691	-0.622062	0.0307856	ASV881	-0.704029	0.0106012					ASV613	0.639908	0.0250198
ASV725	-0.762805	0.00390763	ASV822	-0.888112	0.000114134									ASV723	0.667936	0.0176043	ASV898	-0.60345	0.0377566					ASV621	0.673827	0.0162785
ASV727	0.783217	0.00258621	ASV834	-0.65035	0.0220342									ASV730	-0.839991	0.000627337	ASV966	-0.618336	0.0321001					ASV630	0.923077	1.8622e-05
ASV728	-0.650444	0.0220086	ASV835	0.64775	0.0227518									ASV735	-0.776044	0.0030039	ASV995	-0.722074	0.0080056					ASV672	0.633234	0.0270754
ASV736	0.71804	0.00853932	ASV836	-0.734316	0.00653793									ASV736	-0.729829	0.00705009	ASV1008	-0.610634	0.0349448					ASV674	0.699457	0.0113481
ASV743	-0.778006	0.00288491	ASV840	0.642526	0.0242452									ASV744	0.676264	0.0157521	ASV1032	-0.861172	0.000320191					ASV681	0.73205	0.00679293
ASV745	-0.870137	0.000232967	ASV842	-0.720577	0.00820065									ASV750	0.634703	0.0266128	ASV1040	0.799535	0.00180115					ASV690	0.645693	0.0233316
ASV752	0.828188	0.000876856	ASV849	-0.745744	0.00535958									ASV760	0.69825	0.0115515	ASV1049	-0.747966	0.0051505					ASV695	0.624169	0.0300595
ASV758	-0.73811	0.00612711	ASV877	0.644871	0.0235663									ASV783	-0.696868	0.0117877	ASV1058	0.727855	0.00728469					ASV708	0.659762	0.0195731
ASV760	-0.769685	0.00341549	ASV914	-0.847239	0.000503977									ASV784	-0.685423	0.013885	ASV1083	0.632408	0.0273382					ASV709	0.807129	0.0015053
ASV763	-0.752674	0.00472788	ASV922	-0.734316	0.00653793									ASV787	0.922813	1.89354e-05	ASV1088	0.711034	0.00952876					ASV713	0.629371	0.0283197
ASV766	-0.692618	0.0125369	ASV931	-0.71804	0.00853932									ASV789	-0.664383	0.0184413	ASV1107	-0.63786	0.0256381					ASV733	0.797203	0.00190037
ASV767	0.63066	0.0278998	ASV935	0.752674	0.00472788									ASV818	0.665719	0.0181233	ASV1130	-0.613532	0.0338542					ASV743	0.623469	0.0302994
ASV772	-0.798808	0.00183163	ASV936	-0.69605	0.0119294									ASV825	-0.644382	0.0237067	ASV1137	0.642953	0.0241207					ASV749	0.729627	0.00707383
ASV778	-0.913643	3.26719e-05	ASV940	-0.748608	0.00509129									ASV839	0.753066	0.00469389	ASV1185	0.622709	0.0305613					ASV760	0.625619	0.0295667
ASV783	-0.725137	0.00761729	ASV964	-0.705495	0.0103698									ASV845	0.730187	0.00700815	ASV1191	0.758962	0.00420485					ASV775	0.657343	0.0201855
ASV784	-0.861877	0.000312533	ASV974	0.644871	0.0235663									ASV857	-0.68092	0.0147812	ASV1205	0.7086	0.0098919					ASV785	-0.769685	0.00341549
ASV786	-0.759555	0.00415797	ASV1000	-0.646473	0.0231105									ASV860	-0.655421	0.0206819	ASV1213	0.65507	0.0207735					ASV787	0.845619	0.00052975
ASV790	-0.928015	1.34777e-05	ASV1005	-0.832298	0.000782582									ASV862	-0.641119	0.0246594	ASV1233	-0.768805	0.00347566					ASV788	0.678322	0.0153173
ASV800	-0.710612	0.0095911	ASV1014	-0.706316	0.0102418									ASV896	0.721542	0.00807444	ASV1237	0.617509	0.0323976
ASV801	-0.673994	0.0162419	ASV1023	-0.619908	0.0315405									ASV902	0.683116	0.014339	ASV1299	0.612066	0.0344027
ASV802	-0.663229	0.0187194	ASV1025	-0.761369	0.00401672									ASV903	-0.640982	0.0247	ASV1328	-0.705495	0.0103698
ASV806	-0.734316	0.00653793	ASV1044	-0.859345	0.000340721									ASV910	-0.639693	0.0250844	ASV1341	0.603211	0.0378529
ASV811	-0.882702	0.00014317	ASV1057	-0.765525	0.00370706									ASV911	-0.626048	0.0294224	ASV1358	0.742091	0.00571721
ASV817	-0.670628	0.0169891	ASV1085	0.644871	0.0235663									ASV913	-0.678595	0.0152603	ASV1362	0.612436	0.0342637
ASV846	0.703118	0.0107471	ASV1108	-0.929895	1.18456e-05									ASV924	0.718328	0.00850036	ASV1369	0.615385	0.0331699
ASV852	0.6976	0.0116622	ASV1126	0.609096	0.0355341									ASV926	0.7086	0.0098919	ASV1382	0.611091	0.0347715
ASV856	-0.777876	0.00289268	ASV1131	0.631638	0.0275846									ASV964	0.734632	0.00650289	ASV1386	0.676905	0.0156155
ASV862	0.669003	0.0173586	ASV1166	-0.640513	0.0248394									ASV983	0.734632	0.00650289	ASV1401	0.615756	0.033034
ASV877	-0.732241	0.00677118	ASV1174	-0.658281	0.0199465									ASV985	0.604578	0.0373051	ASV1410	-0.704029	0.0106012
ASV879	0.812611	0.0013161	ASV1178	-0.865578	0.000274627									ASV994	0.86515	0.000278812	ASV1428	-0.655164	0.0207489
ASV885	-0.639693	0.0250844	ASV1207	0.601236	0.0386549									ASV1007	-0.708297	0.00993769	ASV1459	-0.649127	0.0223697
ASV889	-0.714537	0.00902393	ASV1216	-0.871371	0.000222587									ASV1023	0.609585	0.0353457	ASV1462	-0.629602	0.0282441
ASV896	0.688189	0.0133546	ASV1225	0.639693	0.0250844									ASV1057	0.628074	0.0287463	ASV1471	0.640861	0.0247359
ASV899	-0.639693	0.0250844	ASV1233	-0.921854	2.01076e-05									ASV1059	0.650213	0.0220714	ASV1474	-0.686941	0.0135919
ASV903	0.70682	0.0101638	ASV1236	-0.686476	0.0136813									ASV1070	0.73149	0.00685713	ASV1476	0.621267	0.0310628
ASV905	-0.807023	0.00150918	ASV1246	0.644871	0.0235663									ASV1087	-0.762238	0.00395045	ASV1478	0.733651	0.006612
ASV912	-0.61499	0.033315	ASV1255	-0.98594	4.22651e-09									ASV1106	-0.701442	0.0110192	ASV1521	-0.905269	5.11546e-05
ASV915	-0.660884	0.0192937	ASV1267	0.644871	0.0235663									ASV1110	-0.650444	0.0220086	ASV1523	0.818968	0.00112016
ASV916	-0.634608	0.0266425	ASV1279	-0.727804	0.0072908									ASV1111	-0.745744	0.00535958	ASV1533	0.610985	0.0348114
ASV932	-0.679511	0.0150702	ASV1286	-0.695321	0.0120566									ASV1116	0.804264	0.00161215	ASV1587	0.722179	0.00799196
ASV935	-0.725137	0.00761729	ASV1296	-0.810026	0.00140289									ASV1127	-0.711285	0.00949192	ASV1590	0.820484	0.00107698
ASV957	-0.804876	0.00158885	ASV1303	-0.796575	0.00192779									ASV1139	-0.789352	0.00226543	ASV1596	0.695107	0.012094
ASV958	0.645528	0.0233787	ASV1352	-0.834386	0.000737803									ASV1145	-0.618562	0.0320193	ASV1598	0.661032	0.0192572
ASV974	-0.757204	0.00434648	ASV1360	-0.912286	3.52384e-05									ASV1149	-0.75758	0.00431585	ASV1607	0.719336	0.00836501
ASV978	-0.709618	0.00973881	ASV1362	0.639693	0.0250844									ASV1161	-0.612066	0.0344027	ASV1631	-0.607644	0.0360965
ASV984	-0.795794	0.00196229	ASV1385	-0.7396	0.00597116									ASV1162	0.854642	0.000398308	ASV1661	0.617548	0.0323835
ASV1013	-0.629336	0.0283309	ASV1393	-0.652583	0.021431									ASV1177	0.802837	0.00166751	ASV1666	-0.696868	0.0117877
ASV1029	-0.83182	0.000793116	ASV1399	-0.607042	0.0363313									ASV1185	0.697863	0.0116173	ASV1719	0.745754	0.00535862
ASV1037	-0.816668	0.00118827	ASV1406	-0.860151	0.00033154									ASV1193	-0.776224	0.00299286	ASV1729	0.683736	0.0142158
ASV1040	0.888112	0.000114134	ASV1428	-0.847928	0.000493316									ASV1217	-0.638362	0.0254856	ASV1746	0.632288	0.0273764
ASV1042	-0.659706	0.0195872	ASV1464	-0.971786	1.34288e-07									ASV1229	0.834528	0.00073483	ASV1756	0.64775	0.0227518
ASV1043	0.723322	0.00784564	ASV1482	-0.705411	0.010383									ASV1271	-0.744297	0.00549919	ASV1851	0.664383	0.0184413
ASV1045	0.835906	0.000706456	ASV1484	-0.816922	0.00118061									ASV1308	0.816113	0.00120515	ASV1871	0.741259	0.00580115
ASV1051	-0.854704	0.000397509	ASV1493	-0.782166	0.00264443									ASV1316	0.603985	0.0375421	ASV1878	-0.613478	0.0338744
ASV1062	-0.908778	4.26148e-05	ASV1519	-0.659757	0.0195744									ASV1317	-0.661032	0.0192572	ASV1879	0.65507	0.0207735
ASV1084	-0.635092	0.0264915	ASV1530	-0.894388	8.64551e-05									ASV1352	-0.793039	0.00208786	ASV1880	-0.625002	0.0297756
ASV1085	-0.757204	0.00434648	ASV1540	-0.657294	0.020198									ASV1355	-0.639612	0.0251086	ASV1928	0.653738	0.0211237
ASV1090	0.639693	0.0250844	ASV1547	-0.768621	0.00348837									ASV1363	-0.758407	0.0042492	ASV1936	0.647843	0.0227258
ASV1095	0.788092	0.00232868	ASV1552	0.657294	0.020198									ASV1365	-0.600481	0.0389648	ASV1987	-0.665719	0.0181233
ASV1105	0.72537	0.00758833	ASV1555	-0.712875	0.00926089									ASV1375	0.797209	0.00190009	ASV2016	0.700939	0.0111018
ASV1116	-0.89189	9.67559e-05												ASV1386	0.662348	0.0189336	ASV2027	-0.61451	0.0334918
ASV1118	-0.662484	0.0189005												ASV1388	-0.716928	0.00869094	ASV2031	-0.655144	0.020754
ASV1131	-0.748608	0.00509129												ASV1392	0.785901	0.00244188	ASV2035	-0.755722	0.00446854
ASV1134	0.675669	0.0158794												ASV1412	0.811319	0.00135894	ASV2037	-0.643243	0.0240363
ASV1137	-0.951049	2.03842e-06												ASV1425	-0.719897	0.0082904	ASV2060	-0.617509	0.0323976
ASV1148	0.877174	0.000178509												ASV1460	0.644152	0.0237731	ASV2082	0.638473	0.025452
ASV1161	0.804964	0.00158554												ASV1467	0.64775	0.0227518	ASV2089	0.841784	0.000594847
ASV1173	-0.761934	0.00397351												ASV1471	0.728891	0.00716083	ASV2097	0.681837	0.0145952
ASV1175	0.913643	3.26719e-05												ASV1484	0.64775	0.0227518	ASV2128	0.665719	0.0181233
ASV1186	-0.778006	0.00288491												ASV1497	0.735024	0.00645976	ASV2131	0.650213	0.0220714
ASV1188	-0.913344	3.32242e-05												ASV1513	0.645528	0.0233787	ASV2136	-0.661032	0.0192572
ASV1189	-0.719759	0.00830862												ASV1547	0.921437	2.06352e-05	ASV2141	-0.721594	0.00806768
ASV1192	-0.776325	0.00298666												ASV1554	-0.650444	0.0220086	ASV2148	0.696868	0.0117877
ASV1207	-0.747966	0.0051505												ASV1555	-0.713821	0.00912546	ASV2155	0.7466	0.00527832
ASV1209	-0.639693	0.0250844												ASV1561	-0.606926	0.036377	ASV2239	0.619966	0.0315202
ASV1211	-0.642303	0.0243107												ASV1568	-0.605356	0.0369955	ASV2241	0.668663	0.0174366
ASV1222	-0.929895	1.18456e-05												ASV1598	0.612066	0.0344027	ASV2250	-0.622222	0.0307297
ASV1226	-0.824262	0.000974881												ASV1605	0.610634	0.0349448	ASV2284	-0.752618	0.00473274
ASV1246	-0.757204	0.00434648												ASV1636	0.867759	0.00025403	ASV2285	0.670462	0.0170265
ASV1262	0.785355	0.0024707												ASV1640	-0.629183	0.0283812	ASV2297	-0.721229	0.00811524
ASV1266	-0.847637	0.000497797												ASV1653	0.607808	0.0360326	ASV2298	-0.708918	0.00984389
ASV1267	-0.757204	0.00434648												ASV1677	0.802165	0.00169405	ASV2301	-0.699301	0.0113742
ASV1273	-0.841452	0.000600758												ASV1712	0.8944	8.64101e-05	ASV2304	0.639513	0.0251382
ASV1276	-0.917143	2.67271e-05												ASV1767	0.682474	0.0144672	ASV2327	-0.654918	0.0208132
ASV1290	0.640861	0.0247359												ASV1771	0.721229	0.00811524	ASV2341	0.699301	0.0113742
ASV1308	0.657343	0.0201855												ASV1807	0.833969	0.000746576	ASV2352	-0.696868	0.0117877
ASV1329	-0.795396	0.00198009												ASV1891	-0.652636	0.0214168	ASV2355	0.60345	0.0377566
ASV1339	-0.895105	8.36659e-05												ASV1892	0.726094	0.00749897	ASV2370	0.822194	0.00102978
ASV1375	-0.720657	0.00819011												ASV1898	0.797902	0.00187018	ASV2384	-0.754568	0.00456545
ASV1382	0.720657	0.00819011												ASV1920	0.794406	0.00202482	ASV2497	-0.63066	0.0278998
ASV1384	0.896322	7.9091e-05												ASV1922	0.767076	0.00359618	ASV2527	0.715179	0.0089336
ASV1413	-0.615385	0.0331699												ASV1926	0.607644	0.0360965	ASV2550	-0.661218	0.0192111
ASV1434	0.641779	0.0244645												ASV1967	-0.752618	0.00473274	ASV2592	-0.633292	0.0270571
ASV1439	-0.6976	0.0116622												ASV1983	0.916084	2.8428e-05	ASV2628	-0.686516	0.0136736
ASV1447	-0.820768	0.00106903												ASV2065	0.86515	0.000278812	ASV2650	0.639728	0.0250739
ASV1463	-0.916084	2.8428e-05												ASV2073	-0.660818	0.0193102	ASV2682	-0.667302	0.0177515
ASV1480	0.826493	0.000918187												ASV2077	0.82561	0.000940319	ASV2686	0.601519	0.0385394
ASV1495	-0.748252	0.00512408												ASV2080	0.709291	0.00978771	ASV2687	0.615038	0.0332973
ASV1507	-0.658281	0.0199465												ASV2101	0.663606	0.0186282	ASV2699	-0.704479	0.0105298
ASV1517	-0.75354	0.00465308												ASV2122	0.67028	0.0170676	ASV2706	-0.647918	0.0227051
ASV1526	-0.893171	9.13597e-05												ASV2127	-0.643357	0.0240032	ASV2726	0.643357	0.0240032
ASV1552	-0.63586	0.0262525												ASV2133	0.67495	0.0160344	ASV2755	0.735445	0.00641359
														ASV2136	-0.612066	0.0344027	ASV2778	0.627723	0.0288627
														ASV2149	0.680706	0.0148248	ASV2798	0.722403	0.00796315
														ASV2171	-0.6972	0.0117306	ASV2891	0.636364	0.0260969
														ASV2174	0.678613	0.0152566	ASV2894	0.636213	0.0261435
														ASV2191	0.807792	0.00148139	ASV2896	0.637024	0.0258938
														ASV2192	0.686066	0.0137603	ASV2920	-0.643357	0.0240032
														ASV2213	0.700743	0.0111341	ASV2923	0.607538	0.0361378
														ASV2217	-0.638473	0.025452	ASV2956	0.687127	0.0135565
														ASV2231	0.722403	0.00796315	ASV3019	0.780967	0.00271215
														ASV2247	-0.60234	0.0382051	ASV3027	-0.620835	0.0312139
														ASV2253	-0.71445	0.00903625	ASV3045	0.827837	0.000885285
														ASV2265	-0.64775	0.0227518	ASV3063	0.678882	0.0152006
														ASV2274	0.827152	0.000901956	ASV3082	0.702183	0.0108981
														ASV2291	0.744643	0.00546561	ASV3148	0.613487	0.0338711
														ASV2297	-0.618196	0.0321503	ASV3182	0.667018	0.017818
														ASV2304	0.618196	0.0321503	ASV3223	0.756953	0.00436698
														ASV2320	0.641119	0.0246594	ASV3234	-0.653788	0.0211106
														ASV2331	0.935203	8.06383e-06	ASV3235	0.74696	0.00524441
														ASV2377	0.657278	0.0202022	ASV3249	0.671489	0.0167956
														ASV2387	-0.618196	0.0321503	ASV3273	0.73205	0.00679293
														ASV2407	0.647789	0.0227409	ASV3300	0.62256	0.0306127
														ASV2462	-0.837503	0.000674659	ASV3313	0.614039	0.033666
														ASV2467	-0.76112	0.00403589	ASV3356	0.861783	0.000313537
														ASV2483	0.682017	0.014559	ASV3382	-0.676314	0.0157414
														ASV2497	-0.708918	0.00984389	ASV3383	0.63229	0.0273756
														ASV2519	-0.683116	0.014339	ASV3389	0.776638	0.00296749
														ASV2522	0.641119	0.0246594	ASV3434	-0.60917	0.0355054
														ASV2550	-0.62834	0.0286584	ASV3467	0.652936	0.0213366
														ASV2569	-0.717057	0.0086732	ASV3492	0.621141	0.0311068
														ASV2588	-0.682148	0.0145327	ASV3503	0.642962	0.024118
														ASV2611	0.614643	0.0334425	ASV3531	0.731934	0.00680616
														ASV2614	0.716928	0.00869094	ASV3575	-0.692618	0.0125369
														ASV2628	-0.686516	0.0136736	ASV3590	0.641119	0.0246594
														ASV2638	0.760582	0.00407753	ASV3592	0.61451	0.0334918
														ASV2656	0.629757	0.0281933	ASV3604	0.807928	0.00147651
														ASV2666	0.851638	0.000438874	ASV3629	-0.825429	0.000944898
														ASV2675	0.644181	0.0237646	ASV3684	0.643717	0.0238986
														ASV2703	0.77875	0.00284071	ASV3720	-0.772288	0.00324217
														ASV2704	0.658546	0.0198792	ASV3755	0.756409	0.00441161
														ASV2708	0.828956	0.000858596	ASV3763	0.667105	0.0177977
														ASV2717	-0.671363	0.0168239	ASV3766	0.90953	4.09389e-05
														ASV2740	0.686153	0.0137435	ASV3795	0.773915	0.00313727
														ASV2743	-0.660818	0.0193102	ASV3827	-0.633234	0.0270754
														ASV2770	-0.756569	0.00439849	ASV3834	0.65733	0.0201887
														ASV2789	0.674843	0.0160575	ASV3850	0.670361	0.0170494
														ASV2801	-0.704479	0.0105298	ASV3884	-0.687724	0.0134428
														ASV2807	0.791715	0.00215038	ASV3909	0.637217	0.0258346
														ASV2812	-0.883442	0.000138891	ASV3924	0.679484	0.0150757
														ASV2820	0.944056	3.92726e-06	ASV3962	0.677373	0.0155166
														ASV2870	0.654992	0.0207937	ASV3980	0.618677	0.0319783
														ASV2879	-0.725777	0.00753802	ASV4010	0.658458	0.0199016
														ASV2934	0.695967	0.0119437	ASV4026	0.6386	0.0254134
														ASV2957	-0.678191	0.0153447	ASV4031	0.818635	0.00112985
														ASV3011	0.690158	0.0129864	ASV4050	0.662643	0.0188617
														ASV3070	0.764968	0.00374748	ASV4106	-0.633819	0.0268907
														ASV3072	0.622709	0.0305613	ASV4161	0.643376	0.0239977
														ASV3093	-0.666671	0.0178992	ASV4173	0.720889	0.00815973
														ASV3100	0.665767	0.018112	ASV4178	-0.64775	0.0227518
														ASV3157	0.651349	0.0217628	ASV4207	0.680009	0.0149675
														ASV3158	0.656422	0.0204221	ASV4214	0.651718	0.0216632
														ASV3170	0.653738	0.0211237	ASV4261	0.712525	0.00931136
														ASV3172	0.769359	0.00343767	ASV4298	-0.776224	0.00299286
														ASV3207	-0.655144	0.020754	ASV4314	-0.797635	0.00188166
														ASV3215	-0.701759	0.0109673	ASV4365	0.753987	0.00461479
														ASV3237	0.616682	0.0326967	ASV4437	0.678595	0.0152603
														ASV3244	0.914187	3.16859e-05	ASV4447	0.697619	0.0116589
														ASV3277	0.780963	0.00271238	ASV4475	0.64775	0.0227518
														ASV3297	0.678882	0.0152006	ASV4486	0.644152	0.0237731
														ASV3303	0.710027	0.00967771	ASV4500	0.64775	0.0227518
														ASV3333	-0.631137	0.0277457	ASV4628	0.735934	0.00636029
														ASV3335	0.845619	0.00052975	ASV4675	-0.709575	0.00974521
														ASV3343	0.658281	0.0199465	ASV4716	-0.611242	0.0347141
														ASV3346	-0.808193	0.00146706	ASV4731	-0.676073	0.0157928
														ASV3352	0.793039	0.00208786	ASV4835	-0.606981	0.0363552
														ASV3353	-0.757899	0.00429003	ASV4836	-0.673926	0.0162567
														ASV3383	0.662762	0.0188327	ASV4908	0.689253	0.0131547
														ASV3396	-0.602453	0.0381595	ASV5024	-0.761315	0.00402093
														ASV3407	-0.64775	0.0227518	ASV5034	0.64775	0.0227518
														ASV3434	-0.605649	0.0368796	ASV5038	-0.601399	0.0385885
														ASV3480	0.639693	0.0250844	ASV5039	-0.615385	0.0331699
														ASV3481	0.709035	0.00982615	ASV5054	0.761554	0.00400256
														ASV3494	0.708927	0.00984251	ASV5095	0.74048	0.00588056
														ASV3497	0.654463	0.0209325	ASV5110	-0.670154	0.0170962
														ASV3500	-0.730518	0.00696951	ASV5138	0.803691	0.00163421
														ASV3514	0.626159	0.0293851	ASV5170	-0.628074	0.0287463
														ASV3520	0.6024	0.0381811	ASV5194	0.642935	0.0241257
														ASV3571	0.657294	0.020198	ASV5199	0.608093	0.0359219
														ASV3596	-0.661218	0.0192111	ASV5200	0.683948	0.0141739
														ASV3599	0.648966	0.0224141	ASV5206	-0.729829	0.00705009
														ASV3609	-0.831584	0.000798367	ASV5227	0.748996	0.00505573
														ASV3632	-0.672941	0.0164731	ASV5255	-0.680706	0.0148248
														ASV3659	0.815477	0.00122475	ASV5265	0.615385	0.0331699
														ASV3692	0.657294	0.020198	ASV5284	-0.641119	0.0246594
														ASV3717	-0.633372	0.0270318	ASV5344	-0.735948	0.00635872
														ASV3725	0.610634	0.0349448	ASV5394	0.613245	0.033961
														ASV3727	-0.716077	0.00880837	ASV5428	0.617927	0.0322469
														ASV3763	0.681607	0.0146417	ASV5443	0.780284	0.00275124
														ASV3775	0.818182	0.00114311	ASV5447	0.622094	0.0307743
														ASV3784	-0.64775	0.0227518	ASV5489	0.770329	0.00337198
														ASV3809	-0.64775	0.0227518	ASV5513	-0.663532	0.018646
														ASV3837	0.900177	6.58802e-05	ASV5539	0.629602	0.0282441
														ASV3880	0.658203	0.0199662	ASV5613	0.637203	0.0258389
														ASV3884	-0.680706	0.0148248	ASV5641	0.629545	0.0282627
														ASV3921	-0.63586	0.0262525	ASV5676	0.604578	0.0373051
														ASV3928	-0.673935	0.0162548	ASV5678	0.770069	0.00338946
														ASV3936	0.793039	0.00208786	ASV5754	0.754178	0.00459856
														ASV3940	0.740355	0.00589329	ASV5756	0.641119	0.0246594
														ASV3947	-0.666144	0.018023	ASV5771	0.761497	0.00400694
														ASV3978	-0.60412	0.037488	ASV5786	0.605078	0.0371059
														ASV3981	-0.700852	0.0111161	ASV5792	0.650444	0.0220086
														ASV3996	0.686283	0.0137184	ASV5798	-0.752618	0.00473274
														ASV4015	0.64775	0.0227518	ASV5819	0.710806	0.00956243
														ASV4047	-0.651349	0.0217628	ASV5825	0.736353	0.00631483
														ASV4048	-0.849273	0.000473012	ASV5830	0.70178	0.0109639
														ASV4066	-0.661998	0.0190195	ASV5837	-0.608166	0.0358936
														ASV4084	-0.614707	0.0334191	ASV5861	0.606981	0.0363552
														ASV4106	-0.75354	0.00465308	ASV5866	0.624687	0.0298828
														ASV4112	0.645528	0.0233787	ASV5873	0.61451	0.0334918
														ASV4125	-0.754879	0.00453914	ASV5897	-0.613876	0.0337264
														ASV4143	-0.688389	0.0133169	ASV5905	-0.669647	0.0172115
														ASV4144	0.64775	0.0227518	ASV5932	0.728308	0.00723037
														ASV4162	0.735553	0.00640178	ASV5991	0.841132	0.000606506
														ASV4179	-0.773084	0.00319054	ASV5994	0.684403	0.0140843
														ASV4180	-0.78171	0.00267007	ASV6017	0.675926	0.0158242
														ASV4231	-0.858705	0.000348148	ASV6066	0.604567	0.0373094
														ASV4233	-0.612066	0.0344027	ASV6074	0.689864	0.0130408
														ASV4240	0.669003	0.0173586	ASV6082	0.613603	0.0338279
														ASV4258	-0.689427	0.0131223	ASV6094	-0.728366	0.0072234
														ASV4288	0.614043	0.0336646	ASV6101	0.650444	0.0220086
														ASV4289	0.896322	7.9091e-05	ASV6103	0.61499	0.033315
														ASV4303	0.679823	0.0150058	ASV6110	0.737934	0.00614568
														ASV4307	-0.67529	0.0159609	ASV6112	0.793916	0.00204724
														ASV4311	0.700731	0.0111361	ASV6120	0.789352	0.00226543
														ASV4315	0.72537	0.00758833	ASV6129	0.610985	0.0348114
														ASV4322	0.707018	0.0101333	ASV6137	-0.646758	0.0230303
														ASV4325	0.807792	0.00148139	ASV6140	0.640912	0.0247207
														ASV4332	0.64775	0.0227518	ASV6154	0.677638	0.0154607
														ASV4333	0.86014	0.000331668	ASV6162	0.604441	0.0373596
														ASV4334	-0.600925	0.0387822	ASV6186	0.635671	0.0263114
														ASV4354	0.832168	0.000785442	ASV6196	0.651718	0.0216632
														ASV4365	0.651503	0.021721	ASV6231	0.628074	0.0287463
														ASV4368	-0.602768	0.0380318	ASV6238	-0.602898	0.0379795
														ASV4444	-0.705267	0.0104054	ASV6241	-0.694741	0.0121584
														ASV4447	0.658467	0.0198991	ASV6249	0.657303	0.0201957
														ASV4488	0.652936	0.0213366	ASV6255	0.619734	0.0316024
														ASV4511	0.688747	0.0132495	ASV6270	0.71255	0.00930783
														ASV4515	0.663291	0.0187043	ASV6301	-0.813125	0.00129934
														ASV4517	-0.81726	0.00117045	ASV6302	0.650273	0.0220552
														ASV4529	0.722534	0.00794628	ASV6307	-0.660815	0.019311
														ASV4539	0.732761	0.00671211	ASV6310	0.739455	0.00598623
														ASV4541	0.732026	0.00679565	ASV6318	0.708776	0.00986519
														ASV4548	-0.651861	0.0216247	ASV6347	0.848613	0.000482896
														ASV4557	-0.635778	0.026278	ASV6351	-0.606177	0.0366711
														ASV4600	0.908778	4.26148e-05	ASV6353	0.605955	0.0367585
														ASV4605	0.648015	0.022678	ASV6361	0.645618	0.023353
														ASV4608	-0.629108	0.0284058	ASV6375	0.719605	0.00832919
														ASV4620	0.852637	0.000425046	ASV6381	0.733338	0.0066471
														ASV4630	0.605736	0.0368451	ASV6401	0.612961	0.0340673
														ASV4651	-0.636954	0.0259151	ASV6407	-0.711034	0.00952876
														ASV4674	0.720662	0.00818945	ASV6451	-0.657294	0.020198
														ASV4693	-0.64775	0.0227518	ASV6458	0.621914	0.030837
														ASV4704	0.70682	0.0101638	ASV6461	0.724087	0.00774871
														ASV4706	-0.841784	0.000594847	ASV6477	0.664348	0.0184497
														ASV4712	0.839991	0.000627337	ASV6478	-0.805605	0.00156143
														ASV4719	0.624169	0.0300595	ASV6497	0.618638	0.0319923
														ASV4720	-0.720889	0.00815973
														ASV4757	0.744255	0.00550325
														ASV4787	0.626139	0.0293917
														ASV4828	0.650444	0.0220086
														ASV4850	0.618961	0.0318768
														ASV4854	0.700299	0.0112076
														ASV4894	0.605649	0.0368796
														ASV4904	0.652222	0.0215276
														ASV4912	0.684403	0.0140843
														ASV4968	0.633356	0.0270369
														ASV4976	0.603314	0.0378117
														ASV5015	-0.634437	0.0266963
														ASV5047	0.752618	0.00473274
														ASV5064	-0.769016	0.00346115
														ASV5144	0.629757	0.0281933
														ASV5145	0.64775	0.0227518
														ASV5154	0.635671	0.0263114
														ASV5172	0.651377	0.021755
														ASV5174	0.640609	0.0248107
														ASV5176	-0.61451	0.0334918
														ASV5193	0.637142	0.0258576
														ASV5202	0.636954	0.0259151
														ASV5214	0.826699	0.000913077
														ASV5218	0.64775	0.0227518
														ASV5245	-0.673748	0.0162958
														ASV5250	-0.61451	0.0334918
														ASV5293	0.662762	0.0188327
														ASV5294	-0.695321	0.0120566
														ASV5317	-0.607644	0.0360965
														ASV5358	-0.650213	0.0220714
														ASV5368	0.909266	4.15216e-05
														ASV5384	-0.674843	0.0160575
														ASV5419	0.692287	0.0125967
														ASV5449	-0.788096	0.00232848
														ASV5453	0.629545	0.0282627
														ASV5455	0.629602	0.0282441
														ASV5492	0.902122	5.99064e-05
														ASV5498	-0.627646	0.0288882
														ASV5521	0.696422	0.0118648
														ASV5552	0.630733	0.0278762
														ASV5561	0.679409	0.0150912
														ASV5579	-0.600774	0.0388442
														ASV5587	-0.679059	0.0151638
														ASV5604	0.722791	0.00791335
														ASV5672	0.784498	0.00251656
														ASV5689	0.633203	0.0270853
														ASV5720	-0.637269	0.0258185
														ASV5736	0.800038	0.00178028
														ASV5738	0.700299	0.0112076
														ASV5779	-0.682474	0.0144672
														ASV5840	0.78084	0.00271934
														ASV5896	-0.605078	0.0371059
														ASV5914	-0.752207	0.00476854
														ASV5929	0.63786	0.0256381
														ASV5937	0.621914	0.030837
														ASV6005	-0.605736	0.0368451
														ASV6024	-0.748996	0.00505573
														ASV6027	0.617927	0.0322469
														ASV6030	-0.630269	0.0280267
														ASV6044	-0.603207	0.0378548
														ASV6046	0.640982	0.0247
														ASV6105	0.716077	0.00880837
														ASV6116	-0.679698	0.0150315
														ASV6142	-0.61451	0.0334918
														ASV6240	-0.629183	0.0283812
														ASV6243	0.964918	3.94543e-07
														ASV6254	-0.609743	0.0352853
														ASV6265	-0.757899	0.00429003
														ASV6268	-0.611573	0.034589
														ASV6272	0.635092	0.0264915
														ASV6276	0.881869	0.000148114
														ASV6293	-0.617083	0.0325512
														ASV6294	-0.789479	0.00225916
														ASV6330	0.783217	0.00258621
														ASV6351	-0.6454	0.023415
														ASV6359	0.622094	0.0307743
														ASV6382	0.838602	0.00065343
														ASV6391	0.714537	0.00902393
														ASV6394	0.671583	0.0167746
														ASV6395	0.845091	0.000538366
														ASV6436	0.778952	0.00282881
														ASV6438	0.895105	8.36659e-05
														ASV6441	-0.652636	0.0214168
														ASV6444	-0.60074	0.038858
														ASV6454	0.90176	6.09853e-05
														ASV6455	0.602611	0.0380952
														ASV6462	-0.615551	0.0331089
														ASV6471	0.808447	0.00145802
														ASV6472	0.64775	0.0227518
														ASV6479	0.675926	0.0158242
														ASV6486	-0.671416	0.0168119
														ASV6505	0.670154	0.0170962
														ASV6507	0.928198	1.33123e-05
														ASV6511	-0.631583	0.0276023
														ASV6512	-0.624773	0.0298534
														ASV6513	0.612436	0.0342637
														ASV6521	0.682007	0.0145611

## Sheet: endo_biomarkers
We only display the genera which have significant correlation（|r| > 0.6, p < 0.05) with the genera before dimensionality reduction.
	PCo1			PCo2				PCo1			PCo2				PCo1		PCo2
endo_biomarkers_Si	r	p	endo_biomarkers_Si	r	p		endo_biomarkers_FN	r	p	endo_biomarkers_FN	r	p		endo_biomarkers_FN_Si	r	p	r	p
Allorhizobium.Neorhizobium.Pararhizobium.Rhizobium	-0.776224	0.00299286	Aquabacterium	0.846154	0.000521134		Aquabacterium	-0.839161	0.000642826	Bowmanella	-0.798432	0.00184756		Enterobacter	0.762238	0.00395045
Pseudorhizobium	-0.690019	0.0130122	Pelomonas	0.888112	0.000114134		Pelomonas	-0.874126	0.000200713					Aquabacterium	-0.839161	0.000642826
Ralstonia	0.664336	0.0184527	norank_f__Pleomorphomonadaceae	0.833626	0.000753851		Lactobacillus	-0.902098	5.99786e-05					Pelomonas	-0.874126	0.000200713
Burkholderia.Caballeronia.Paraburkholderia	0.636364	0.0260969	Lactobacillus	0.846154	0.000521134		norank_f__Pleomorphomonadaceae	-0.896674	7.78046e-05					Lactobacillus	-0.902098	5.99786e-05
unclassified_p__Proteobacteria	-0.706294	0.0102452	Methylocystis	0.870137	0.000232967		Methylocystis	-0.942648	4.43634e-06					norank_f__Pleomorphomonadaceae	-0.896674	7.78046e-05
Acetobacterium	0.608244	0.0358633	Ralstonia	0.804196	0.00161477		unclassified_o__Enterobacterales	0.692308	0.012593					Methylocystis	-0.942648	4.43634e-06
Methylobacterium.Methylorubrum	0.605955	0.0367585	norank_f__norank_o__Subgroup_7	0.739616	0.00596952		Sphingomonas	-0.826621	0.000915011					unclassified_o__Enterobacterales	0.692308	0.012593
norank_f__Hyphomicrobiaceae	0.757204	0.00434648	Burkholderia.Caballeronia.Paraburkholderia	0.79021	0.00222314		Bartonella	-0.7986	0.00184042					Sphingomonas	-0.826621	0.000915011
Pleomorphomonas	0.756406	0.00441191	unclassified_f__Beijerinckiaceae	0.783123	0.00259138		Hyphomicrobium	-0.906392	4.8286e-05					Mesorhizobium	-0.769231	0.00344645
Rhodoblastus	0.686224	0.0137298	Acetobacterium	0.608244	0.0358633		Methylobacterium.Methylorubrum	-0.844134	0.000554262					Bartonella	-0.7986	0.00184042
Treponema	0.752674	0.00472788	Sphingomonas	0.837129	0.000682001		Pedomicrobium	-0.81879	0.00112535					Hyphomicrobium	-0.906392	4.8286e-05
unclassified_f__Erwiniaceae	0.632024	0.0274607	Bradyrhizobium	0.804196	0.00161477		Enterobacter	0.762238	0.00395045					Methylobacterium.Methylorubrum	-0.844134	0.000554262
UCG.004	0.752674	0.00472788	Mesorhizobium	0.783217	0.00258621		unclassified_f__Enterobacteriaceae	0.685315	0.013906					Altererythrobacter	-0.701759	0.0109673
Setophoma	-0.671329	0.0168315	Methylobacterium.Methylorubrum	0.823119	0.00100495		Fusarium	0.951049	2.03842e-06					Microbacterium	-0.771935	0.00326529
Gibberella	-0.816922	0.00118061	Hyphomicrobium	0.804876	0.00158885		Myrmecridium	0.746867	0.00525314					Corynebacterium	-0.760071	0.00411738
			norank_f__Hyphomicrobiaceae	0.63239	0.0273439									Pedomicrobium	-0.81879	0.00112535
			Rhodoblastus	0.810992	0.00136996									Fusarium	0.951049	2.03842e-06
			Gordonia	0.636364	0.0260969									Myrmecridium	0.746867	0.00525314
			Propionicicella	0.733012	0.00668381
			Rhodococcus	0.800737	0.00175159
